# Supplementary material for: TTFs nonsymmetrically fused with alkylthiophenic moieties
Source: Beilstein J Org Chem. 2015 May 5;11:628–37. doi: 10.3762/bjoc.11.71 (PMC4464422; doi:10.3762/bjoc.11.71)
Supplement: File 2 — CIF file of compound I. [file Beilstein_J_Org_Chem-11-628-s002.cif]

 
data_81mma
 
_audit_creation_method            SHELXL-97
_chemical_name_systematic
;
 ?
;
_chemical_name_common             ?
_chemical_melting_point           ?
_chemical_formula_moiety          ?
_chemical_formula_sum
 'C9 H10 O S3'
_chemical_formula_weight          230.35
 
loop_
 _atom_type_symbol
 _atom_type_description
 _atom_type_scat_dispersion_real
 _atom_type_scat_dispersion_imag
 _atom_type_scat_source
 'C'  'C'   0.0033   0.0016
 'International Tables Vol C Tables 4.2.6.8 and 6.1.1.4'
 'H'  'H'   0.0000   0.0000
 'International Tables Vol C Tables 4.2.6.8 and 6.1.1.4'
 'O'  'O'   0.0106   0.0060
 'International Tables Vol C Tables 4.2.6.8 and 6.1.1.4'
 'S'  'S'   0.1246   0.1234
 'International Tables Vol C Tables 4.2.6.8 and 6.1.1.4'
 
_symmetry_cell_setting            Orthorhombic 
_symmetry_space_group_name_H-M    P2(1)2(1)2(1) 
 
loop_
 _symmetry_equiv_pos_as_xyz
 'x, y, z'
 'x+1/2, -y+1/2, -z'
 '-x, y+1/2, -z+1/2'
 '-x+1/2, -y, z+1/2'
 
_cell_length_a                    9.4587(5)
_cell_length_b                    9.6256(4)
_cell_length_c                    11.5993(6)
_cell_angle_alpha                 90.00
_cell_angle_beta                  90.00
_cell_angle_gamma                 90.00
_cell_volume                      1056.07(9)
_cell_formula_units_Z             4
_cell_measurement_temperature     150(2)
_cell_measurement_reflns_used    2288
_cell_measurement_theta_min        2.75
_cell_measurement_theta_max       25.21

_exptl_crystal_description       'prism'
_exptl_crystal_colour            'colourless'
_exptl_crystal_size_max           0.30
_exptl_crystal_size_mid           0.20
_exptl_crystal_size_min           0.10
_exptl_crystal_density_meas       ?
_exptl_crystal_density_diffrn     1.449
_exptl_crystal_density_method     'not measured'
_exptl_crystal_F_000              480
_exptl_absorpt_coefficient_mu     0.658
_exptl_absorpt_correction_type    multi-scan
_exptl_absorpt_correction_T_min   0.8270
_exptl_absorpt_correction_T_max   0.9371
_exptl_absorpt_process_details    sadabs
 
_exptl_special_details
;
 ?
;
 
_diffrn_ambient_temperature       150(2)
_diffrn_radiation_wavelength      0.71073
_diffrn_radiation_type            MoK\a
_diffrn_radiation_source          'fine-focus sealed tube'
_diffrn_radiation_monochromator   graphite
_diffrn_measurement_device_type  'Bruker APEX-II CCD'
_diffrn_measurement_method       '\f and \w scans'
_diffrn_detector_area_resol_mean  ?
_diffrn_standards_number          ?
_diffrn_standards_interval_count  ?
_diffrn_standards_interval_time   ?
_diffrn_standards_decay_%         ?
_diffrn_reflns_number             5280
_diffrn_reflns_av_R_equivalents   0.0294
_diffrn_reflns_av_sigmaI/netI     0.0368
_diffrn_reflns_limit_h_min        -8
_diffrn_reflns_limit_h_max        11
_diffrn_reflns_limit_k_min        -11
_diffrn_reflns_limit_k_max        11
_diffrn_reflns_limit_l_min        -13
_diffrn_reflns_limit_l_max        13
_diffrn_reflns_theta_min          2.75
_diffrn_reflns_theta_max          25.26
_reflns_number_total              1897
_reflns_number_gt                 1690
_reflns_threshold_expression      >2\s(I)
 
_computing_data_collection      'Bruker APEX2'
_computing_cell_refinement      'Bruker SAINT'
_computing_data_reduction       'Bruker SAINT' 
_computing_structure_solution     ?
_computing_structure_refinement   'SHELXL-97 (Sheldrick, 2008)'
_computing_molecular_graphics     ?
_computing_publication_material   ?
 
_refine_special_details
;
 Refinement of F^2^ against ALL reflections.  The weighted R-factor wR and
 goodness of fit S are based on F^2^, conventional R-factors R are based
 on F, with F set to zero for negative F^2^. The threshold expression of
 F^2^ > 2\s(F^2^) is used only for calculating R-factors(gt) etc. and is
 not relevant to the choice of reflections for refinement.  R-factors based
 on F^2^ are statistically about twice as large as those based on F, and R-
 factors based on ALL data will be even larger.
;
 
_refine_ls_structure_factor_coef  Fsqd
_refine_ls_matrix_type            full
_refine_ls_weighting_scheme       calc
_refine_ls_weighting_details
 'calc w=1/[\s^2^(Fo^2^)+(0.0430P)^2^+0.0198P] where P=(Fo^2^+2Fc^2^)/3'
_atom_sites_solution_primary      direct
_atom_sites_solution_secondary    difmap
_atom_sites_solution_hydrogens    geom
_refine_ls_hydrogen_treatment    constr
_refine_ls_extinction_method      none
_refine_ls_extinction_coef        ?
_refine_ls_abs_structure_details
 'Flack H D (1983), Acta Cryst. A39, 876-881'
_refine_ls_abs_structure_Flack    0.00(12)
_refine_ls_number_reflns          1897
_refine_ls_number_parameters      140
_refine_ls_number_restraints      0
_refine_ls_R_factor_all           0.0398
_refine_ls_R_factor_gt            0.0329
_refine_ls_wR_factor_ref          0.0793
_refine_ls_wR_factor_gt           0.0767
_refine_ls_goodness_of_fit_ref    1.075
_refine_ls_restrained_S_all       1.075
_refine_ls_shift/su_max           0.001
_refine_ls_shift/su_mean          0.000
 
loop_
 _atom_site_label
 _atom_site_type_symbol
 _atom_site_fract_x
 _atom_site_fract_y
 _atom_site_fract_z
 _atom_site_U_iso_or_equiv
 _atom_site_adp_type
 _atom_site_occupancy
 _atom_site_symmetry_multiplicity
 _atom_site_calc_flag
 _atom_site_refinement_flags
 _atom_site_disorder_assembly
 _atom_site_disorder_group
S1 S 0.74074(9) 0.70749(7) 0.46891(7) 0.0406(2) Uani 1 1 d . . .
S2 S 0.93217(8) 0.61480(7) 0.28112(7) 0.0386(2) Uani 1 1 d . A .
S3 S 0.7937(3) 0.3334(3) 0.2794(3) 0.0309(7) Uani 0.489(4) 1 d P A 1
C4 C 0.6335(12) 0.4277(12) 0.4350(9) 0.041(3) Uani 0.489(4) 1 d P A 1
H4 H 0.5591 0.4326 0.4898 0.049 Uiso 0.489(4) 1 calc PR A 1
C4A C 0.7638(13) 0.3610(11) 0.3052(10) 0.039(3) Uani 0.511(4) 1 d P A 2
H4A H 0.8061 0.3091 0.2448 0.047 Uiso 0.511(4) 1 calc PR A 2
S3A S 0.5937(3) 0.4221(2) 0.4683(2) 0.0273(6) Uani 0.511(4) 1 d P A 2
O1 O 0.9419(2) 0.8620(2) 0.37770(18) 0.0475(6) Uani 1 1 d . . .
C1 C 0.8836(3) 0.7503(3) 0.3754(3) 0.0340(7) Uani 1 1 d . . .
C2 C 0.8085(3) 0.4975(3) 0.3316(2) 0.0346(7) Uani 1 1 d . . .
C3 C 0.7205(3) 0.5397(3) 0.4173(2) 0.0304(6) Uani 1 1 d . A .
C5 C 0.6557(3) 0.3066(3) 0.3715(2) 0.0273(6) Uani 1 1 d . . .
C6 C 0.5868(3) 0.1634(3) 0.3721(3) 0.0382(7) Uani 1 1 d . A .
C7 C 0.4272(4) 0.1798(4) 0.3729(4) 0.0736(12) Uani 1 1 d . . .
H7B H 0.3827 0.0879 0.3717 0.110 Uiso 1 1 calc R A .
H7C H 0.3976 0.2325 0.3048 0.110 Uiso 1 1 calc R . .
H7A H 0.3984 0.2297 0.4427 0.110 Uiso 1 1 calc R . .
C8 C 0.6330(4) 0.0858(3) 0.4825(3) 0.0638(11) Uani 1 1 d . . .
H8A H 0.7355 0.0709 0.4807 0.096 Uiso 1 1 calc R A .
H8C H 0.5847 -0.0041 0.4864 0.096 Uiso 1 1 calc R . .
H8B H 0.6082 0.1414 0.5503 0.096 Uiso 1 1 calc R . .
C9 C 0.6319(4) 0.0804(4) 0.2679(4) 0.0740(12) Uani 1 1 d . . .
H9A H 0.7346 0.0675 0.2693 0.111 Uiso 1 1 calc R A .
H9B H 0.6050 0.1303 0.1976 0.111 Uiso 1 1 calc R . .
H9C H 0.5852 -0.0105 0.2692 0.111 Uiso 1 1 calc R . .
 
loop_
 _atom_site_aniso_label
 _atom_site_aniso_U_11
 _atom_site_aniso_U_22
 _atom_site_aniso_U_33
 _atom_site_aniso_U_23
 _atom_site_aniso_U_13
 _atom_site_aniso_U_12
S1 0.0541(5) 0.0244(3) 0.0432(4) -0.0063(3) 0.0131(4) -0.0058(3)
S2 0.0454(4) 0.0294(4) 0.0410(4) -0.0021(3) 0.0076(4) -0.0010(3)
S3 0.0324(12) 0.0190(12) 0.0413(15) -0.0099(10) 0.0103(9) -0.0062(9)
C4 0.037(6) 0.055(6) 0.031(6) 0.012(4) 0.015(4) 0.003(4)
C4A 0.052(7) 0.025(5) 0.041(6) -0.020(4) 0.001(4) 0.018(4)
S3A 0.0343(13) 0.0175(7) 0.0300(13) -0.0013(8) 0.0083(9) -0.0032(7)
O1 0.0514(13) 0.0277(10) 0.0633(14) -0.0027(10) 0.0060(12) -0.0120(11)
C1 0.0378(16) 0.0262(14) 0.0380(16) 0.0014(12) 0.0009(13) -0.0019(13)
C2 0.0457(19) 0.0214(14) 0.0366(16) 0.0001(12) -0.0050(14) -0.0028(12)
C3 0.0343(16) 0.0217(13) 0.0351(15) 0.0043(12) -0.0024(13) -0.0028(12)
C5 0.0273(15) 0.0245(14) 0.0301(14) -0.0008(13) 0.0035(11) 0.0002(12)
C6 0.0337(17) 0.0246(14) 0.0563(19) 0.0010(13) 0.0032(14) -0.0094(13)
C7 0.040(2) 0.055(2) 0.125(3) 0.018(2) -0.007(2) -0.0155(18)
C8 0.069(2) 0.0289(16) 0.093(3) 0.0136(19) 0.006(2) -0.0135(17)
C9 0.097(3) 0.0408(19) 0.084(3) -0.029(2) 0.015(2) -0.032(2)
 
_geom_special_details
;
 All s.u.'s (except the s.u. in the dihedral angle between two l.s. planes)
 are estimated using the full covariance matrix.  The cell s.u.'s are taken
 into account individually in the estimation of s.u.'s in distances, angles
 and torsion angles; correlations between s.u.'s in cell parameters are only
 used when they are defined by crystal symmetry.  An approximate (isotropic)
 treatment of cell s.u.'s is used for estimating s.u.'s involving l.s. planes.
;
 
loop_
 _geom_bond_atom_site_label_1
 _geom_bond_atom_site_label_2
 _geom_bond_distance
 _geom_bond_site_symmetry_2
 _geom_bond_publ_flag
S1 C3 1.734(3) . ?
S1 C1 1.781(3) . ?
S2 C2 1.728(3) . ?
S2 C1 1.763(3) . ?
S3 C2 1.698(4) . ?
S3 C5 1.706(4) . ?
C4 C3 1.371(11) . ?
C4 C5 1.395(12) . ?
C4 H4 0.9500 . ?
C4A C5 1.382(12) . ?
C4A C2 1.414(11) . ?
C4A H4A 0.9500 . ?
S3A C5 1.686(3) . ?
S3A C3 1.753(3) . ?
O1 C1 1.209(3) . ?
C2 C3 1.358(4) . ?
C5 C6 1.525(3) . ?
C6 C9 1.510(4) . ?
C6 C7 1.518(5) . ?
C6 C8 1.545(5) . ?
C7 H7B 0.9800 . ?
C7 H7C 0.9800 . ?
C7 H7A 0.9800 . ?
C8 H8A 0.9800 . ?
C8 H8C 0.9800 . ?
C8 H8B 0.9800 . ?
C9 H9A 0.9800 . ?
C9 H9B 0.9800 . ?
C9 H9C 0.9800 . ?
 
loop_
 _geom_angle_atom_site_label_1
 _geom_angle_atom_site_label_2
 _geom_angle_atom_site_label_3
 _geom_angle
 _geom_angle_site_symmetry_1
 _geom_angle_site_symmetry_3
 _geom_angle_publ_flag
C3 S1 C1 95.09(13) . . ?
C2 S2 C1 95.55(13) . . ?
C2 S3 C5 88.9(2) . . ?
C3 C4 C5 119.2(7) . . ?
C3 C4 H4 120.4 . . ?
C5 C4 H4 120.4 . . ?
C5 C4A C2 117.0(6) . . ?
C5 C4A H4A 121.5 . . ?
C2 C4A H4A 121.5 . . ?
C5 S3A C3 87.86(16) . . ?
O1 C1 S2 123.6(2) . . ?
O1 C1 S1 122.6(2) . . ?
S2 C1 S1 113.85(14) . . ?
C3 C2 C4A 104.6(5) . . ?
C3 C2 S3 119.2(2) . . ?
C4A C2 S3 14.8(4) . . ?
C3 C2 S2 117.9(2) . . ?
C4A C2 S2 137.4(5) . . ?
S3 C2 S2 122.9(2) . . ?
C2 C3 C4 104.0(5) . . ?
C2 C3 S1 117.6(2) . . ?
C4 C3 S1 138.3(5) . . ?
C2 C3 S3A 118.3(2) . . ?
C4 C3 S3A 14.3(5) . . ?
S1 C3 S3A 124.09(19) . . ?
C4A C5 C4 95.0(5) . . ?
C4A C5 C6 131.4(4) . . ?
C4 C5 C6 133.6(5) . . ?
C4A C5 S3A 112.2(4) . . ?
C4 C5 S3A 17.2(4) . . ?
C6 C5 S3A 116.4(2) . . ?
C4A C5 S3 13.8(4) . . ?
C4 C5 S3 108.6(4) . . ?
C6 C5 S3 117.8(2) . . ?
S3A C5 S3 125.69(19) . . ?
C9 C6 C7 109.9(3) . . ?
C9 C6 C5 110.7(2) . . ?
C7 C6 C5 109.3(2) . . ?
C9 C6 C8 109.1(3) . . ?
C7 C6 C8 109.1(3) . . ?
C5 C6 C8 108.7(2) . . ?
C6 C7 H7B 109.5 . . ?
C6 C7 H7C 109.5 . . ?
H7B C7 H7C 109.5 . . ?
C6 C7 H7A 109.5 . . ?
H7B C7 H7A 109.5 . . ?
H7C C7 H7A 109.5 . . ?
C6 C8 H8A 109.5 . . ?
C6 C8 H8C 109.5 . . ?
H8A C8 H8C 109.5 . . ?
C6 C8 H8B 109.5 . . ?
H8A C8 H8B 109.5 . . ?
H8C C8 H8B 109.5 . . ?
C6 C9 H9A 109.5 . . ?
C6 C9 H9B 109.5 . . ?
H9A C9 H9B 109.5 . . ?
C6 C9 H9C 109.5 . . ?
H9A C9 H9C 109.5 . . ?
H9B C9 H9C 109.5 . . ?
 
_diffrn_measured_fraction_theta_max    0.995
_diffrn_reflns_theta_full              25.26
_diffrn_measured_fraction_theta_full   0.995
_refine_diff_density_max    0.237
_refine_diff_density_min   -0.203
_refine_diff_density_rms    0.052
